# Supplementary material for: Effects of health risk assessment and counselling on physical activity in older people: A pragmatic randomised trial
Source: PLoS One. 2017 Jul 20;12(7):e0181371. doi: 10.1371/journal.pone.0181371 (PMC5519086; doi:10.1371/journal.pone.0181371)
Supplement: S1 Data — (XLSX) [file pone.0181371.s009.xlsx]

## Sheet: Codebook
Codebook: Physical activity health risk assessment and counselling in older people in Romania
Additional material to:
Herghelegiu AM, Moser A, Prada GI, Born S, Wilhelm M, Stuck AE (2017): Effects of health risk assessment and counselling on physical activity in older people: a pragmatic randomised trial. PLoS One. doi: xxx
last changed: 10 Apr 2017
Variable	Description	Values	Value labels	Missing values	Remark
alloc	Group allocation	0	Control group	No
		1	Intervention group
female	Gender	0	Men	No
		1	Women
a6incomelow848	Income < 848	0	No	No
		1	Yes
ay0500dich	Education: high school or more	0	No	No
		1	Yes
ay0300dich	Living alone	0	No	No
		1	Yes
hm0100dich	Fair or poor self-perceived health	0	No	No
		1	Yes
modsevpain	Presence of moderate to severe pain	0	No	No
		1	Yes
iadlcathelp	Limitation (need for help) in instrumental ADL	0	No	No
		1	Yes
arem450_bl	PA: ≥ 450 MET minutes per week	0	No	No
arem450_6m	_bl: Baseline, _6m: 6-months follow-up	1	Yes	Yes	Missing for persons with no 6-months follow-up
arem900_bl	PA: ≥ 900 MET minutes per week	0	No	No
arem900_6m	_bl: Baseline, _6m: 6-months follow-up	1	Yes	Yes	Missing for persons with no 6-months follow-up
vigactcat_bl	Vigorous PA at least once per week	0	No	No
vigactcat_6m	_bl: Baseline, _6m: 6-months follow-up	1	Yes	Yes	Missing for persons with no 6-months follow-up
modactcat_bl	Moderately vigorous or vigorous PA at least once per week	0	No	No
modactcat_6m	_bl: Baseline, _6m: 6-months follow-up	1	Yes	Yes	Missing for persons with no 6-months follow-up
pa0700geq4_bl	PA: Sitting ≥4 hours per day	0	No	No
pa0700geq4_6m	_bl: Baseline, _6m: 6-months follow-up	1	Yes	Yes	Missing for persons with no 6-months follow-up
age0	Age at randomisation	Non-negative real number		No	Rounded to 0 digits
numcc	Number of chronic conditions	Non-negative integer		No
ipaqmet_bl	PA: MET minutes per week	Non-negative real number		No
ipaqmet_6m	_bl: Baseline, _6m: 6-months follow-up			Yes	Missing for persons with no 6-months follow-up
walkactminweek_bl	PA: Minutes of walking per week	Non-negative real number		No
walkactminweek_6m	_bl: Baseline, _6m: 6-months follow-up			Yes	Missing for persons with no 6-months follow-up
ind_fup	6-month follow-up available	0	No	No
		1	Yes
pa0800incr	Intention to increase PA	0	No	No
		1	Yes
pa0900	Reason for not increasing PA: Is already regularly active	0	No	Yes	Missing for persons with no intention to increase PA
		1	Yes
pa0908	Reason for not increasing PA: Experiences pain with physical activity	0	No	Yes	Missing for persons with no intention to increase PA
		1	Yes
pa0906	Reason for not increasing PA: Has illness limiting ability to be physically active	0	No	Yes	Missing for persons with no intention to increase PA
		1	Yes
pa0901	Reason for not increasing PA: Does not have anyone to do it with	0	No	Yes	Missing for persons with no intention to increase PA
		1	Yes
pa0902	Reason for not increasing PA: Does not know suitable activity opportunities	0	No	Yes	Missing for persons with no intention to increase PA
		1	Yes
pa0903	Reason for not increasing PA: Does not have time	0	No	Yes	Missing for persons with no intention to increase PA
		1	Yes
pa0905	Reason for not increasing PA: Weather	0	No	Yes	Missing for persons with no intention to increase PA
		1	Yes
pa0907	Reason for not increasing PA: Has a physical disability	0	No	Yes	Missing for persons with no intention to increase PA
		1	Yes
pa0904	Reason for not increasing PA: Costs	0	No	Yes	Missing for persons with no intention to increase PA
		1	Yes
badl_cat	Impaired basic ADL	0	No	Yes	Missing for persons in control group
		1	Yes
iadl_cat	Impaired instrumental ADL	0	No	Yes	Missing for persons in control group
		1	Yes
au_y	Possible hazardous alcohol use	0	No	Yes	Missing for persons in control group
		1	Yes
mh0500	High blood pressure	0	No	Yes	Missing for persons in control group
		1	Yes
mh0800	High cholesterol	0	No	Yes	Missing for persons in control group
		1	Yes
mh0700	Diabetes	0	No	Yes	Missing for persons in control group
		1	Yes
mh0200_0300	Heart disease	0	No	Yes	Missing for persons in control group
		1	Yes
mh0100	Stroke	0	No	Yes	Missing for persons in control group
		1	Yes
mh0900_1000	Pulmonary disease	0	No	Yes	Missing for persons in control group
		1	Yes
mh1700	Osteoporosis	0	No	Yes	Missing for persons in control group
		1	Yes
mh1500	Rheumatism	0	No	Yes	Missing for persons in control group
		1	Yes
ip0201	Repeated falls	0	No	Yes	Missing for persons in control group
		1	Yes
ip0100	Fear of falling	0	No	Yes	Missing for persons in control group
		1	Yes
hearing	Impaired hearing	0	No	Yes	Missing for persons in control group
		1	Yes
urine	Urinary incontinence	0	No	Yes	Missing for persons in control group
		1	Yes
memprob_scr	Memory problem	0	No	Yes	Missing for persons in control group
		1	Yes
mntl_mood_scr_lt66	Possible depression	0	No	Yes	Missing for persons in control group
		1	Yes
bmilt20	Underweight	0	No	Yes	Missing for persons in control group
		1	Yes
bmigt27	Overweight	0	No	Yes	Missing for persons in control group
		1	Yes
modsevpain	Moderate or severe pain	0	No	Yes	Missing for persons in control group
		1	Yes
low_snemo	Low emotional support	0	No	Yes	Missing for persons in control group
		1	Yes
lsns6_iso	Risk for social isolation	0	No	Yes	Missing for persons in control group
		1	Yes
tu_cat	Tobacco use	0	No	Yes	Missing for persons in control group
		1	Yes
vision	Impaired vision	0	No	Yes	Missing for persons in control group
		1	Yes
