# Supplementary material for: Effects of health risk assessment and counselling on physical activity in older people: A pragmatic randomised trial
Source: PLoS One. 2017 Jul 20;12(7):e0181371. doi: 10.1371/journal.pone.0181371 (PMC5519086; doi:10.1371/journal.pone.0181371)
Supplement: S2 Data — (CSV) [file pone.0181371.s010.csv]

alloc	female	a6incomelow848	ay0500dich	ay0300dich	hm0100dich	arem450_bl	arem900_bl	vigactcat_bl	modactcat_bl	pa0700geq4_bl	age0	numcc	ipaqmet_bl	walkactminweek_bl	badl_cat	iadl_cat	au_y	mh0500	mh0800	mh0700	mh0200_0300	mh0100	mh0900_1000	mh1700	mh1500	ip0201	ip0100	hearing	urine	memprob_scr	mntl_mood_scr_lt66	bmilt20	bmigt27	modsevpain	low_snemo	lsns6_iso	tu_cat	vision	pa0800incr	pa0900	pa0901	pa0902	pa0903	pa0904	pa0905	pa0906	pa0907	pa0908	ind_fup
0	1	0	1	0	1	1	0	0	1	1	72	7	643	110	NA	NA	NA	NA	NA	NA	NA	NA	NA	NA	NA	NA	NA	NA	NA	NA	NA	NA	NA	NA	NA	NA	NA	NA	0	1	0	0	0	0	0	0	0	0	1
1	1	0	1	0	1	1	1	0	0	1	84	11	1386	420	1	1	0	1	1	0	1	1	0	1	1	0	1	1	1	0	1	0	0	1	0	1	0	1	0	0	0	0	0	0	0	0	0	1	1
0	1	0	1	0	1	1	1	1	0	0	72	4	1746	420	NA	NA	NA	NA	NA	NA	NA	NA	NA	NA	NA	NA	NA	NA	NA	NA	NA	NA	NA	NA	NA	NA	NA	NA	1	NA	NA	NA	NA	NA	NA	NA	NA	NA	1
0	1	0	1	0	0	1	0	1	1	0	66	6	891	70	NA	NA	NA	NA	NA	NA	NA	NA	NA	NA	NA	NA	NA	NA	NA	NA	NA	NA	NA	NA	NA	NA	NA	NA	0	1	0	0	0	0	0	0	0	0	1
1	0	0	0	0	1	1	1	1	1	0	85	9	1102	140	1	0	1	0	1	0	1	0	1	0	1	0	0	1	0	1	1	0	1	1	0	0	1	1	0	1	0	0	0	0	0	0	0	0	1
0	1	1	1	0	0	1	0	0	1	1	75	6	742	140	NA	NA	NA	NA	NA	NA	NA	NA	NA	NA	NA	NA	NA	NA	NA	NA	NA	NA	NA	NA	NA	NA	NA	NA	0	1	1	0	0	0	0	0	0	0	1
0	1	0	1	0	1	1	1	0	1	1	74	6	973	210	NA	NA	NA	NA	NA	NA	NA	NA	NA	NA	NA	NA	NA	NA	NA	NA	NA	NA	NA	NA	NA	NA	NA	NA	1	NA	NA	NA	NA	NA	NA	NA	NA	NA	1
0	1	0	1	0	1	1	0	0	1	1	88	9	643	110	NA	NA	NA	NA	NA	NA	NA	NA	NA	NA	NA	NA	NA	NA	NA	NA	NA	NA	NA	NA	NA	NA	NA	NA	0	0	0	0	0	0	0	0	0	1	0
1	1	0	1	1	0	1	1	0	1	1	67	5	1113	210	0	0	0	1	1	0	0	0	0	0	0	0	0	0	0	1	1	0	0	1	0	1	0	0	0	1	0	0	0	0	0	0	0	0	1
0	0	0	1	0	0	1	1	1	1	0	69	3	3153	210	NA	NA	NA	NA	NA	NA	NA	NA	NA	NA	NA	NA	NA	NA	NA	NA	NA	NA	NA	NA	NA	NA	NA	NA	0	1	0	0	0	0	0	0	0	0	1
0	0	0	1	0	1	1	1	1	1	1	78	4	1102	140	NA	NA	NA	NA	NA	NA	NA	NA	NA	NA	NA	NA	NA	NA	NA	NA	NA	NA	NA	NA	NA	NA	NA	NA	0	1	0	0	0	0	0	0	0	0	1
1	1	0	1	0	0	1	1	0	1	1	68	4	1806	420	0	0	0	0	1	0	0	0	0	1	1	0	0	1	0	1	1	0	0	1	0	1	1	0	1	NA	NA	NA	NA	NA	NA	NA	NA	NA	1
0	1	0	1	0	0	1	1	1	1	0	69	6	4746	420	NA	NA	NA	NA	NA	NA	NA	NA	NA	NA	NA	NA	NA	NA	NA	NA	NA	NA	NA	NA	NA	NA	NA	NA	1	NA	NA	NA	NA	NA	NA	NA	NA	NA	1
1	0	0	1	1	1	1	0	0	1	1	81	2	626.5	105	1	0	1	1	0	0	1	0	0	0	0	1	1	1	0	1	1	0	1	1	1	1	1	0	1	NA	NA	NA	NA	NA	NA	NA	NA	NA	1
0	1	0	1	0	0	1	1	0	1	0	68	8	4893	210	NA	NA	NA	NA	NA	NA	NA	NA	NA	NA	NA	NA	NA	NA	NA	NA	NA	NA	NA	NA	NA	NA	NA	NA	0	0	0	0	1	0	0	0	0	0	1
1	1	0	1	0	0	1	1	0	1	1	71	4	3066	420	0	0	0	0	1	0	0	0	0	1	0	0	0	0	0	1	1	0	0	1	0	1	0	0	0	1	0	0	0	0	0	0	0	0	1
0	1	0	1	0	1	1	1	0	1	1	77	9	3066	420	NA	NA	NA	NA	NA	NA	NA	NA	NA	NA	NA	NA	NA	NA	NA	NA	NA	NA	NA	NA	NA	NA	NA	NA	0	0	0	0	1	0	0	0	0	0	1
1	1	1	1	0	0	1	1	0	1	1	75	7	1137	90	1	1	0	1	1	0	1	0	0	1	1	0	0	1	1	1	1	0	0	1	1	1	0	1	0	0	1	1	0	0	0	0	0	1	1
0	0	0	0	0	0	1	1	0	1	1	73	7	2226	420	NA	NA	NA	NA	NA	NA	NA	NA	NA	NA	NA	NA	NA	NA	NA	NA	NA	NA	NA	NA	NA	NA	NA	NA	1	NA	NA	NA	NA	NA	NA	NA	NA	NA	1
1	1	1	1	0	1	0	0	0	0	1	79	7	346.5	105	1	1	0	1	1	0	1	1	0	0	0	0	1	1	1	1	1	0	0	1	0	1	0	1	0	0	0	0	0	0	0	1	0	0	1
1	1	0	1	0	1	1	0	0	0	1	78	4	693	210	0	0	0	0	1	0	0	0	0	1	1	0	1	0	0	1	1	0	0	1	1	1	0	0	0	0	0	0	0	0	0	1	0	1	1
1	1	1	0	0	1	1	1	0	0	1	75	6	1386	420	1	1	1	1	1	0	0	0	0	1	1	0	1	1	1	1	1	0	0	1	1	1	0	1	0	0	0	0	0	0	0	0	1	1	1
0	0	0	1	0	0	1	1	0	0	1	80	6	1386	420	NA	NA	NA	NA	NA	NA	NA	NA	NA	NA	NA	NA	NA	NA	NA	NA	NA	NA	NA	NA	NA	NA	NA	NA	1	NA	NA	NA	NA	NA	NA	NA	NA	NA	1
1	1	1	1	0	1	0	0	0	0	1	76	8	231	70	0	1	0	1	1	1	1	0	0	1	1	1	1	1	1	0	1	0	0	1	0	1	1	1	0	0	0	0	0	0	0	0	0	1	1
1	1	1	0	0	1	1	1	0	1	1	82	7	3066	420	1	1	0	1	1	0	1	0	1	1	1	0	1	1	1	1	1	0	1	1	0	1	0	1	0	0	0	0	0	0	0	0	0	1	1
0	1	0	1	1	1	1	0	0	0	1	79	6	544.5	165	NA	NA	NA	NA	NA	NA	NA	NA	NA	NA	NA	NA	NA	NA	NA	NA	NA	NA	NA	NA	NA	NA	NA	NA	0	0	1	0	0	0	1	1	0	1	1
1	0	0	0	1	0	1	1	0	0	1	73	3	1386	420	0	0	1	0	0	0	0	0	0	0	1	0	1	0	0	1	1	0	0	1	1	1	1	0	1	NA	NA	NA	NA	NA	NA	NA	NA	NA	1
1	1	0	1	0	0	1	1	0	1	1	83	7	1566	420	0	1	0	1	1	0	0	0	0	1	1	0	1	1	1	0	1	0	0	1	0	0	0	0	0	1	0	0	0	0	0	0	0	0	1
1	1	0	0	0	1	1	1	0	0	1	79	10	1386	420	0	1	0	1	1	1	1	1	0	1	1	1	1	1	1	1	1	0	1	1	1	1	0	1	0	0	0	0	0	0	0	0	0	1	1
1	1	1	0	1	1	0	0	0	0	1	66	6	346.5	105	0	1	1	0	1	0	1	0	0	1	1	0	1	1	1	1	1	0	0	1	1	1	0	1	0	0	0	0	0	0	1	0	0	1	1
1	1	0	1	0	0	1	1	0	1	1	66	2	2706	420	0	0	0	0	1	0	0	0	0	0	0	0	0	0	0	0	1	0	0	1	0	1	0	0	0	1	0	0	0	0	0	0	0	0	1
0	1	0	1	0	0	1	1	0	1	0	73	7	3066	420	NA	NA	NA	NA	NA	NA	NA	NA	NA	NA	NA	NA	NA	NA	NA	NA	NA	NA	NA	NA	NA	NA	NA	NA	0	1	0	0	0	0	0	0	0	0	1
0	1	0	1	0	1	0	0	0	0	1	75	10	99	30	NA	NA	NA	NA	NA	NA	NA	NA	NA	NA	NA	NA	NA	NA	NA	NA	NA	NA	NA	NA	NA	NA	NA	NA	1	NA	NA	NA	NA	NA	NA	NA	NA	NA	1
1	0	0	1	0	1	1	1	0	1	1	70	6	1533	210	0	0	0	1	1	0	1	0	0	0	1	0	0	0	0	1	1	0	0	1	0	1	1	0	1	NA	NA	NA	NA	NA	NA	NA	NA	NA	1
0	0	0	1	0	0	1	1	0	1	1	76	4	3066	420	NA	NA	NA	NA	NA	NA	NA	NA	NA	NA	NA	NA	NA	NA	NA	NA	NA	NA	NA	NA	NA	NA	NA	NA	0	1	0	0	0	0	0	0	0	0	1
0	1	0	1	0	0	1	1	0	0	1	75	6	1386	420	NA	NA	NA	NA	NA	NA	NA	NA	NA	NA	NA	NA	NA	NA	NA	NA	NA	NA	NA	NA	NA	NA	NA	NA	1	NA	NA	NA	NA	NA	NA	NA	NA	NA	1
0	1	1	0	0	1	1	1	1	1	0	80	6	4893	210	NA	NA	NA	NA	NA	NA	NA	NA	NA	NA	NA	NA	NA	NA	NA	NA	NA	NA	NA	NA	NA	NA	NA	NA	1	NA	NA	NA	NA	NA	NA	NA	NA	NA	1
1	1	0	1	1	0	1	1	0	0	1	69	8	1386	420	1	1	0	1	1	0	1	0	0	1	1	0	1	1	0	1	1	0	1	1	1	1	1	0	1	NA	NA	NA	NA	NA	NA	NA	NA	NA	1
0	0	0	1	0	0	1	0	0	0	1	75	5	693	210	NA	NA	NA	NA	NA	NA	NA	NA	NA	NA	NA	NA	NA	NA	NA	NA	NA	NA	NA	NA	NA	NA	NA	NA	1	NA	NA	NA	NA	NA	NA	NA	NA	NA	1
1	1	0	1	0	1	0	0	0	0	1	90	8	346.5	105	1	1	0	1	1	0	1	1	0	1	0	0	1	1	1	1	1	0	0	1	1	1	0	1	0	0	0	0	0	0	0	1	0	0	0
1	1	0	1	0	1	1	1	0	1	1	79	8	1746	420	0	0	0	1	1	0	1	0	0	1	1	0	0	1	0	0	0	0	0	1	0	1	0	0	1	NA	NA	NA	NA	NA	NA	NA	NA	NA	1
0	1	0	1	0	0	1	1	0	1	1	68	6	1746	420	NA	NA	NA	NA	NA	NA	NA	NA	NA	NA	NA	NA	NA	NA	NA	NA	NA	NA	NA	NA	NA	NA	NA	NA	0	1	0	0	0	0	0	0	0	1	1
1	0	0	1	0	1	1	1	0	1	1	81	7	1053	210	0	0	1	1	1	0	1	0	0	0	1	0	0	1	0	1	1	0	0	1	0	1	1	1	1	NA	NA	NA	NA	NA	NA	NA	NA	NA	1
0	1	0	1	0	0	1	1	0	1	0	68	6	2226	420	NA	NA	NA	NA	NA	NA	NA	NA	NA	NA	NA	NA	NA	NA	NA	NA	NA	NA	NA	NA	NA	NA	NA	NA	0	1	0	0	0	0	0	0	0	0	1
1	1	1	1	0	0	1	0	0	1	1	82	8	873	210	0	1	0	1	1	0	1	0	0	1	1	0	0	1	1	1	0	0	0	1	0	0	0	0	0	1	0	0	0	0	0	0	0	0	1
0	1	1	1	1	0	1	0	0	0	1	67	5	693	210	NA	NA	NA	NA	NA	NA	NA	NA	NA	NA	NA	NA	NA	NA	NA	NA	NA	NA	NA	NA	NA	NA	NA	NA	0	0	1	1	0	0	0	0	0	0	1
0	1	0	1	0	1	1	0	0	1	1	65	8	873	210	NA	NA	NA	NA	NA	NA	NA	NA	NA	NA	NA	NA	NA	NA	NA	NA	NA	NA	NA	NA	NA	NA	NA	NA	0	0	0	0	1	0	0	0	0	0	1
1	1	1	1	0	1	0	0	0	0	1	75	8	346.5	105	0	1	0	1	1	0	1	0	0	1	1	0	1	1	1	1	1	0	1	1	1	1	0	1	0	0	0	1	0	0	0	0	0	0	1
0	1	0	1	0	0	1	0	0	1	1	72	5	724.5	165	NA	NA	NA	NA	NA	NA	NA	NA	NA	NA	NA	NA	NA	NA	NA	NA	NA	NA	NA	NA	NA	NA	NA	NA	0	0	0	0	0	0	0	1	0	0	1
0	1	0	1	0	1	0	0	0	0	1	74	5	231	70	NA	NA	NA	NA	NA	NA	NA	NA	NA	NA	NA	NA	NA	NA	NA	NA	NA	NA	NA	NA	NA	NA	NA	NA	0	0	0	0	0	0	0	1	0	0	1
0	0	0	1	0	1	1	0	0	0	1	78	7	693	210	NA	NA	NA	NA	NA	NA	NA	NA	NA	NA	NA	NA	NA	NA	NA	NA	NA	NA	NA	NA	NA	NA	NA	NA	0	0	0	0	0	0	0	1	0	0	1
0	1	0	1	0	0	1	0	0	1	1	69	6	664.5	165	NA	NA	NA	NA	NA	NA	NA	NA	NA	NA	NA	NA	NA	NA	NA	NA	NA	NA	NA	NA	NA	NA	NA	NA	0	1	0	0	0	0	0	0	0	0	1
0	1	0	1	0	0	1	1	0	1	1	67	7	1506	420	NA	NA	NA	NA	NA	NA	NA	NA	NA	NA	NA	NA	NA	NA	NA	NA	NA	NA	NA	NA	NA	NA	NA	NA	1	NA	NA	NA	NA	NA	NA	NA	NA	NA	1
1	1	0	1	0	0	1	0	0	1	1	71	3	724.5	165	0	0	0	0	1	0	0	0	0	0	0	0	0	0	0	1	0	0	0	0	0	1	1	0	1	NA	NA	NA	NA	NA	NA	NA	NA	NA	1
0	1	0	1	1	0	1	1	0	0	1	74	7	1089	330	NA	NA	NA	NA	NA	NA	NA	NA	NA	NA	NA	NA	NA	NA	NA	NA	NA	NA	NA	NA	NA	NA	NA	NA	1	NA	NA	NA	NA	NA	NA	NA	NA	NA	1
0	1	0	0	1	1	1	1	0	1	1	73	7	1449	330	NA	NA	NA	NA	NA	NA	NA	NA	NA	NA	NA	NA	NA	NA	NA	NA	NA	NA	NA	NA	NA	NA	NA	NA	0	1	0	0	0	0	0	0	0	0	1
1	0	0	1	0	0	1	1	0	1	1	81	6	1566	420	0	0	0	1	1	1	1	0	0	0	0	0	0	1	0	1	1	0	0	0	1	1	0	0	1	NA	NA	NA	NA	NA	NA	NA	NA	NA	1
0	1	0	0	0	0	1	1	0	1	1	69	6	3825	1050	NA	NA	NA	NA	NA	NA	NA	NA	NA	NA	NA	NA	NA	NA	NA	NA	NA	NA	NA	NA	NA	NA	NA	NA	0	1	0	0	0	0	0	0	0	0	1
0	1	0	1	0	0	1	1	0	0	1	70	5	3465	1050	NA	NA	NA	NA	NA	NA	NA	NA	NA	NA	NA	NA	NA	NA	NA	NA	NA	NA	NA	NA	NA	NA	NA	NA	1	NA	NA	NA	NA	NA	NA	NA	NA	NA	1
1	1	0	1	0	0	1	1	0	1	1	70	7	1269	330	0	1	0	1	1	0	1	0	0	1	1	0	0	0	1	1	1	0	0	1	1	1	0	0	0	1	0	0	0	0	0	0	0	1	1
1	1	0	1	0	0	1	1	1	1	0	70	7	6285	1050	0	0	0	1	1	0	1	0	0	1	0	0	0	1	1	1	1	0	0	1	0	1	0	0	0	1	0	0	0	0	0	0	0	0	1
0	1	0	1	0	0	0	0	0	0	1	68	6	346.5	105	NA	NA	NA	NA	NA	NA	NA	NA	NA	NA	NA	NA	NA	NA	NA	NA	NA	NA	NA	NA	NA	NA	NA	NA	1	NA	NA	NA	NA	NA	NA	NA	NA	NA	0
1	1	0	1	0	1	1	0	0	0	1	73	5	693	210	0	1	0	1	1	0	1	0	0	0	1	0	0	1	1	1	1	0	0	1	1	1	0	0	0	0	0	0	0	0	0	0	0	1	1
0	0	0	0	0	0	1	0	0	0	1	74	6	693	210	NA	NA	NA	NA	NA	NA	NA	NA	NA	NA	NA	NA	NA	NA	NA	NA	NA	NA	NA	NA	NA	NA	NA	NA	0	0	1	0	0	0	0	0	0	1	1
0	1	1	0	0	1	1	1	0	0	1	71	9	1089	330	NA	NA	NA	NA	NA	NA	NA	NA	NA	NA	NA	NA	NA	NA	NA	NA	NA	NA	NA	NA	NA	NA	NA	NA	1	NA	NA	NA	NA	NA	NA	NA	NA	NA	1
1	0	0	1	0	1	0	0	0	0	1	77	8	346.5	105	0	0	0	1	1	1	1	0	0	0	1	0	0	1	0	1	1	0	0	1	1	1	0	0	0	0	0	0	0	0	0	1	0	0	1
0	1	1	1	0	1	0	0	0	0	1	77	5	346.5	105	NA	NA	NA	NA	NA	NA	NA	NA	NA	NA	NA	NA	NA	NA	NA	NA	NA	NA	NA	NA	NA	NA	NA	NA	0	0	1	0	0	0	0	0	0	0	1
0	0	0	1	0	1	0	0	0	0	1	91	7	346.5	105	NA	NA	NA	NA	NA	NA	NA	NA	NA	NA	NA	NA	NA	NA	NA	NA	NA	NA	NA	NA	NA	NA	NA	NA	0	0	0	0	0	0	0	1	0	0	1
1	1	0	1	0	0	1	1	0	1	1	81	6	2286	420	0	0	0	0	1	0	0	0	0	1	1	0	0	1	1	0	1	0	0	1	1	1	0	0	1	NA	NA	NA	NA	NA	NA	NA	NA	NA	0
0	0	0	1	1	0	1	1	0	1	1	68	5	1269	330	NA	NA	NA	NA	NA	NA	NA	NA	NA	NA	NA	NA	NA	NA	NA	NA	NA	NA	NA	NA	NA	NA	NA	NA	1	NA	NA	NA	NA	NA	NA	NA	NA	NA	1
0	1	0	1	0	1	1	0	0	1	1	80	8	526.5	105	NA	NA	NA	NA	NA	NA	NA	NA	NA	NA	NA	NA	NA	NA	NA	NA	NA	NA	NA	NA	NA	NA	NA	NA	0	0	0	0	0	0	0	1	0	0	0
1	1	0	1	0	0	0	0	0	0	0	75	6	346.5	105	0	1	0	1	1	0	0	0	0	0	1	0	0	0	0	0	0	0	1	1	1	0	0	0	0	0	0	0	0	0	0	0	0	1	1
1	1	1	1	0	1	1	0	0	0	1	73	7	693	210	0	1	0	1	1	0	1	1	0	1	1	0	1	1	1	1	1	0	1	1	0	0	0	0	0	0	0	0	0	0	0	1	0	0	1
0	1	0	1	0	0	1	1	0	1	1	66	3	904.5	165	NA	NA	NA	NA	NA	NA	NA	NA	NA	NA	NA	NA	NA	NA	NA	NA	NA	NA	NA	NA	NA	NA	NA	NA	1	NA	NA	NA	NA	NA	NA	NA	NA	NA	1
0	1	0	1	0	0	1	0	0	1	0	74	8	706.5	105	NA	NA	NA	NA	NA	NA	NA	NA	NA	NA	NA	NA	NA	NA	NA	NA	NA	NA	NA	NA	NA	NA	NA	NA	1	NA	NA	NA	NA	NA	NA	NA	NA	NA	1
1	0	1	1	0	1	1	1	0	1	1	71	4	1449	330	0	0	1	1	1	1	1	0	0	0	0	0	0	0	0	1	1	0	0	0	1	1	1	0	0	1	0	0	0	0	0	0	0	0	1
0	1	1	1	0	1	0	0	0	0	1	80	8	346.5	105	NA	NA	NA	NA	NA	NA	NA	NA	NA	NA	NA	NA	NA	NA	NA	NA	NA	NA	NA	NA	NA	NA	NA	NA	0	0	0	0	0	0	0	1	0	0	1
1	0	0	1	0	1	0	0	0	0	1	82	5	346.5	105	0	1	0	1	1	0	1	0	1	0	0	0	1	1	0	1	1	0	1	1	0	1	0	1	0	0	0	1	0	0	0	0	0	0	0
1	1	0	1	0	0	1	0	0	1	1	79	6	873	210	0	0	0	1	0	0	1	0	0	1	1	0	0	1	0	0	1	0	0	1	1	1	0	0	0	1	0	0	0	0	0	0	0	0	1
1	1	0	1	0	1	0	0	0	0	1	83	7	346.5	105	0	1	0	1	1	1	1	0	0	1	1	0	1	0	1	1	1	0	1	1	1	1	0	0	1	NA	NA	NA	NA	NA	NA	NA	NA	NA	0
0	1	0	1	0	1	1	1	0	0	1	68	6	1089	330	NA	NA	NA	NA	NA	NA	NA	NA	NA	NA	NA	NA	NA	NA	NA	NA	NA	NA	NA	NA	NA	NA	NA	NA	1	NA	NA	NA	NA	NA	NA	NA	NA	NA	1
0	1	1	1	0	1	0	0	0	0	1	86	7	346.5	105	NA	NA	NA	NA	NA	NA	NA	NA	NA	NA	NA	NA	NA	NA	NA	NA	NA	NA	NA	NA	NA	NA	NA	NA	0	0	0	0	0	0	0	1	0	0	1
1	1	0	1	0	1	0	0	0	0	1	69	8	346.5	105	0	1	0	1	1	0	1	0	0	1	1	0	0	0	0	1	1	0	0	1	1	1	0	1	1	NA	NA	NA	NA	NA	NA	NA	NA	NA	1
0	1	0	0	0	1	1	1	0	1	1	81	5	1053	210	NA	NA	NA	NA	NA	NA	NA	NA	NA	NA	NA	NA	NA	NA	NA	NA	NA	NA	NA	NA	NA	NA	NA	NA	0	1	0	0	0	0	0	0	0	0	1
0	0	0	1	0	0	0	0	0	0	1	85	5	49.5	15	NA	NA	NA	NA	NA	NA	NA	NA	NA	NA	NA	NA	NA	NA	NA	NA	NA	NA	NA	NA	NA	NA	NA	NA	0	0	0	1	0	0	0	0	0	0	1
1	1	0	1	0	0	0	0	0	0	1	72	5	346.5	105	1	1	0	1	1	0	1	0	0	0	1	0	1	0	0	0	1	0	1	1	1	1	0	1	1	NA	NA	NA	NA	NA	NA	NA	NA	NA	1
0	1	0	1	0	0	1	0	0	0	1	79	3	544.5	165	NA	NA	NA	NA	NA	NA	NA	NA	NA	NA	NA	NA	NA	NA	NA	NA	NA	NA	NA	NA	NA	NA	NA	NA	1	NA	NA	NA	NA	NA	NA	NA	NA	NA	1
0	0	1	1	0	1	1	1	0	1	1	81	5	1593	210	NA	NA	NA	NA	NA	NA	NA	NA	NA	NA	NA	NA	NA	NA	NA	NA	NA	NA	NA	NA	NA	NA	NA	NA	0	1	0	0	0	0	0	0	0	0	1
0	1	0	1	0	1	0	0	0	0	1	72	5	231	70	NA	NA	NA	NA	NA	NA	NA	NA	NA	NA	NA	NA	NA	NA	NA	NA	NA	NA	NA	NA	NA	NA	NA	NA	0	0	0	0	0	0	0	0	0	1	1
0	1	0	1	0	1	1	0	0	0	1	75	3	693	210	NA	NA	NA	NA	NA	NA	NA	NA	NA	NA	NA	NA	NA	NA	NA	NA	NA	NA	NA	NA	NA	NA	NA	NA	0	0	1	0	0	0	0	0	0	0	0
0	1	0	1	0	0	0	0	0	1	1	82	6	208.5	45	NA	NA	NA	NA	NA	NA	NA	NA	NA	NA	NA	NA	NA	NA	NA	NA	NA	NA	NA	NA	NA	NA	NA	NA	1	NA	NA	NA	NA	NA	NA	NA	NA	NA	1
1	1	1	1	0	1	1	1	0	0	1	88	7	1089	330	1	1	1	1	1	0	1	0	0	1	1	0	1	1	1	1	1	0	0	1	1	1	0	1	0	1	0	0	0	0	0	0	0	0	0
0	1	0	1	0	0	1	1	0	1	1	68	5	1566	420	NA	NA	NA	NA	NA	NA	NA	NA	NA	NA	NA	NA	NA	NA	NA	NA	NA	NA	NA	NA	NA	NA	NA	NA	0	1	0	0	0	0	0	0	0	0	1
1	1	0	1	0	1	1	0	0	0	1	73	7	693	210	1	1	0	1	1	0	1	0	0	1	1	0	1	1	1	1	1	0	1	1	1	1	1	0	0	0	0	0	0	0	0	0	0	1	1
0	1	0	1	0	1	1	1	0	0	1	80	8	1089	330	NA	NA	NA	NA	NA	NA	NA	NA	NA	NA	NA	NA	NA	NA	NA	NA	NA	NA	NA	NA	NA	NA	NA	NA	0	0	1	0	0	0	0	0	0	1	1
1	1	0	1	0	1	1	0	0	0	1	88	7	693	210	1	1	0	1	1	0	1	0	0	1	1	0	1	0	1	1	1	0	0	1	1	1	0	0	0	0	1	0	0	0	0	0	0	1	0
1	1	1	1	0	1	0	0	0	0	1	80	8	346.5	105	0	1	0	1	1	0	1	0	0	1	1	1	1	1	1	1	1	0	0	1	1	1	0	1	0	0	1	0	0	0	0	0	0	0	1
0	1	0	1	0	1	0	0	0	0	1	80	10	346.5	105	NA	NA	NA	NA	NA	NA	NA	NA	NA	NA	NA	NA	NA	NA	NA	NA	NA	NA	NA	NA	NA	NA	NA	NA	1	NA	NA	NA	NA	NA	NA	NA	NA	NA	0
1	0	0	1	0	1	1	1	0	1	1	89	1	1449	330	0	0	0	0	0	0	1	0	0	0	0	0	0	0	0	1	1	0	0	0	1	0	1	0	0	1	0	0	0	0	0	0	0	0	0
0	1	1	1	0	1	1	0	0	1	1	89	7	706.5	105	NA	NA	NA	NA	NA	NA	NA	NA	NA	NA	NA	NA	NA	NA	NA	NA	NA	NA	NA	NA	NA	NA	NA	NA	0	0	0	0	0	0	0	1	0	0	0
0	1	1	1	0	1	0	0	0	0	1	78	6	346.5	105	NA	NA	NA	NA	NA	NA	NA	NA	NA	NA	NA	NA	NA	NA	NA	NA	NA	NA	NA	NA	NA	NA	NA	NA	0	0	0	0	0	0	0	1	0	0	1
1	1	0	1	0	1	1	0	0	0	1	81	6	693	210	0	1	0	1	1	0	0	0	0	1	1	0	0	1	1	1	1	0	0	1	1	1	0	1	0	0	1	0	0	0	0	0	0	0	1
0	0	0	1	1	0	1	1	1	1	1	74	5	2169	330	NA	NA	NA	NA	NA	NA	NA	NA	NA	NA	NA	NA	NA	NA	NA	NA	NA	NA	NA	NA	NA	NA	NA	NA	0	1	0	0	0	0	0	0	0	0	1
0	0	1	1	1	1	1	0	0	0	1	86	8	693	210	NA	NA	NA	NA	NA	NA	NA	NA	NA	NA	NA	NA	NA	NA	NA	NA	NA	NA	NA	NA	NA	NA	NA	NA	1	NA	NA	NA	NA	NA	NA	NA	NA	NA	1
1	1	1	1	1	1	1	0	0	0	1	85	6	544.5	165	0	1	0	1	1	0	1	0	0	1	1	0	1	1	0	0	1	0	0	1	1	1	0	0	1	NA	NA	NA	NA	NA	NA	NA	NA	NA	1
0	1	0	1	0	1	1	1	0	0	1	75	6	1089	330	NA	NA	NA	NA	NA	NA	NA	NA	NA	NA	NA	NA	NA	NA	NA	NA	NA	NA	NA	NA	NA	NA	NA	NA	0	1	0	0	0	0	0	0	0	0	1
0	1	1	1	0	1	1	0	0	0	1	84	6	693	210	NA	NA	NA	NA	NA	NA	NA	NA	NA	NA	NA	NA	NA	NA	NA	NA	NA	NA	NA	NA	NA	NA	NA	NA	0	0	0	0	0	0	0	1	0	1	1
1	0	0	1	0	1	1	1	0	1	1	80	6	1989	330	0	1	1	1	1	0	1	0	0	0	1	0	0	1	0	1	1	0	0	1	1	0	1	0	0	1	0	0	0	0	0	0	0	0	1
1	1	0	1	0	0	1	0	0	0	1	71	5	693	210	1	1	0	0	0	0	1	0	0	1	1	0	1	1	0	1	1	0	0	1	0	1	1	0	1	NA	NA	NA	NA	NA	NA	NA	NA	NA	1
1	1	0	1	0	1	1	0	0	0	1	74	7	693	210	1	1	0	1	1	0	1	0	0	1	1	0	1	1	1	1	1	0	0	1	1	1	0	1	0	0	0	0	0	0	0	1	0	0	1
0	0	0	1	0	1	0	0	0	0	1	66	6	346.5	105	NA	NA	NA	NA	NA	NA	NA	NA	NA	NA	NA	NA	NA	NA	NA	NA	NA	NA	NA	NA	NA	NA	NA	NA	1	NA	NA	NA	NA	NA	NA	NA	NA	NA	1
1	1	0	1	0	0	1	1	0	1	1	74	5	1449	330	0	1	0	1	1	0	0	0	0	0	1	0	0	0	0	0	1	0	0	1	0	1	0	1	0	1	0	0	0	0	0	0	0	0	1
1	1	0	1	0	0	1	0	0	0	1	65	5	693	210	0	1	0	1	1	0	0	0	0	0	1	0	1	0	1	0	0	0	0	1	0	0	0	0	0	0	0	0	0	0	0	0	0	1	1
0	1	0	1	0	0	1	1	0	1	1	75	4	1269	330	NA	NA	NA	NA	NA	NA	NA	NA	NA	NA	NA	NA	NA	NA	NA	NA	NA	NA	NA	NA	NA	NA	NA	NA	0	1	0	0	0	0	0	0	0	0	1
0	0	0	1	0	1	0	0	0	0	1	85	6	346.5	105	NA	NA	NA	NA	NA	NA	NA	NA	NA	NA	NA	NA	NA	NA	NA	NA	NA	NA	NA	NA	NA	NA	NA	NA	0	0	0	0	0	0	0	1	0	0	1
1	1	0	1	0	1	1	1	0	1	0	75	4	1449	330	0	0	0	0	1	0	0	0	0	1	0	0	0	1	1	1	1	0	0	1	1	1	0	0	0	1	0	0	0	0	0	0	0	0	1
1	1	0	1	0	1	0	0	0	0	1	81	5	346.5	105	1	1	0	0	0	0	0	0	1	1	1	1	1	1	1	1	1	0	0	1	1	1	0	1	0	0	0	0	0	0	0	0	0	0	1
1	1	0	1	0	1	0	0	0	0	1	71	5	346.5	105	1	1	0	1	0	0	1	0	0	1	0	0	1	1	1	1	1	0	0	1	1	1	0	1	0	0	1	0	0	0	0	0	0	0	1
0	1	0	1	0	0	1	1	0	1	0	65	6	1053	210	NA	NA	NA	NA	NA	NA	NA	NA	NA	NA	NA	NA	NA	NA	NA	NA	NA	NA	NA	NA	NA	NA	NA	NA	0	1	0	0	0	0	0	0	0	0	1
0	1	1	1	0	1	1	0	0	0	1	86	7	693	210	NA	NA	NA	NA	NA	NA	NA	NA	NA	NA	NA	NA	NA	NA	NA	NA	NA	NA	NA	NA	NA	NA	NA	NA	0	0	1	0	0	0	0	0	0	0	0
0	0	1	1	0	1	1	1	1	1	0	84	5	2466	420	NA	NA	NA	NA	NA	NA	NA	NA	NA	NA	NA	NA	NA	NA	NA	NA	NA	NA	NA	NA	NA	NA	NA	NA	0	1	0	0	0	0	0	0	0	0	0
1	1	1	1	0	1	1	0	0	0	1	68	6	544.5	165	1	1	0	1	1	0	1	0	0	1	1	0	1	0	0	0	1	0	0	1	1	1	0	0	0	0	0	0	0	0	0	1	0	0	1
1	1	0	1	0	1	1	0	0	0	1	88	7	693	210	0	1	0	1	1	0	1	0	0	0	1	1	1	1	1	1	1	0	0	1	1	1	0	1	1	NA	NA	NA	NA	NA	NA	NA	NA	NA	0
0	1	1	1	0	1	1	1	0	0	1	82	7	1089	330	NA	NA	NA	NA	NA	NA	NA	NA	NA	NA	NA	NA	NA	NA	NA	NA	NA	NA	NA	NA	NA	NA	NA	NA	0	0	0	0	0	0	0	1	0	0	1
1	0	0	1	0	1	1	1	0	1	0	74	5	1246.5	105	0	0	0	1	1	0	1	0	0	0	1	0	0	0	0	1	1	0	0	1	0	0	0	0	0	1	0	0	0	0	0	0	0	0	1
1	0	0	1	0	1	1	0	0	0	1	76	6	693	210	0	1	1	1	1	1	1	0	1	0	1	0	0	1	0	1	1	0	1	1	0	0	1	1	1	NA	NA	NA	NA	NA	NA	NA	NA	NA	1
1	1	0	1	0	1	1	1	0	1	1	77	6	1269	330	0	1	0	1	1	0	1	0	0	1	1	0	0	1	0	1	1	0	0	1	0	1	0	0	1	NA	NA	NA	NA	NA	NA	NA	NA	NA	1
0	1	0	1	0	1	1	1	0	1	1	75	5	1449	330	NA	NA	NA	NA	NA	NA	NA	NA	NA	NA	NA	NA	NA	NA	NA	NA	NA	NA	NA	NA	NA	NA	NA	NA	0	1	0	0	0	0	0	0	0	0	1
1	1	1	1	0	0	1	1	0	1	0	72	2	1566	420	0	0	0	0	0	0	0	0	0	0	0	0	0	0	0	0	1	0	0	1	1	0	0	0	0	0	0	1	0	0	0	0	0	0	1
0	1	0	1	0	0	0	0	0	0	1	84	5	346.5	105	NA	NA	NA	NA	NA	NA	NA	NA	NA	NA	NA	NA	NA	NA	NA	NA	NA	NA	NA	NA	NA	NA	NA	NA	0	0	0	0	0	0	0	1	0	0	1
0	0	0	1	0	0	1	1	1	1	0	79	6	1629	330	NA	NA	NA	NA	NA	NA	NA	NA	NA	NA	NA	NA	NA	NA	NA	NA	NA	NA	NA	NA	NA	NA	NA	NA	0	1	0	0	0	0	0	0	0	0	1
0	1	0	1	0	1	0	0	0	0	1	86	5	346.5	105	NA	NA	NA	NA	NA	NA	NA	NA	NA	NA	NA	NA	NA	NA	NA	NA	NA	NA	NA	NA	NA	NA	NA	NA	1	NA	NA	NA	NA	NA	NA	NA	NA	NA	1
1	1	0	1	0	1	0	0	0	0	1	86	6	346.5	105	0	1	0	1	1	0	1	0	0	1	1	0	0	1	1	1	1	0	0	1	1	1	0	1	0	0	0	0	0	0	0	0	0	1	1
0	1	1	1	0	1	0	0	0	0	1	76	5	346.5	105	NA	NA	NA	NA	NA	NA	NA	NA	NA	NA	NA	NA	NA	NA	NA	NA	NA	NA	NA	NA	NA	NA	NA	NA	0	0	0	0	0	0	0	1	0	0	1
0	1	0	1	0	1	1	1	0	0	1	82	6	1089	330	NA	NA	NA	NA	NA	NA	NA	NA	NA	NA	NA	NA	NA	NA	NA	NA	NA	NA	NA	NA	NA	NA	NA	NA	0	1	0	0	0	0	0	0	0	0	1
1	1	0	1	0	0	0	0	0	1	1	70	6	351	70	0	1	0	1	1	0	1	0	0	1	0	0	0	1	0	0	1	0	1	1	0	0	0	0	0	0	0	0	0	0	0	0	0	1	1
0	0	1	1	0	1	0	0	0	0	1	67	4	346.5	105	NA	NA	NA	NA	NA	NA	NA	NA	NA	NA	NA	NA	NA	NA	NA	NA	NA	NA	NA	NA	NA	NA	NA	NA	0	0	0	0	0	0	0	1	0	0	1
0	0	0	1	0	1	1	1	0	1	0	71	5	1053	210	NA	NA	NA	NA	NA	NA	NA	NA	NA	NA	NA	NA	NA	NA	NA	NA	NA	NA	NA	NA	NA	NA	NA	NA	1	NA	NA	NA	NA	NA	NA	NA	NA	NA	1
0	1	0	1	0	1	1	1	0	1	1	71	7	1746	420	NA	NA	NA	NA	NA	NA	NA	NA	NA	NA	NA	NA	NA	NA	NA	NA	NA	NA	NA	NA	NA	NA	NA	NA	0	1	0	0	0	0	0	0	0	0	1
1	0	1	1	0	1	1	0	0	0	1	72	5	693	210	0	0	1	1	1	0	1	0	0	0	0	0	0	0	0	0	1	0	1	1	0	0	1	0	1	NA	NA	NA	NA	NA	NA	NA	NA	NA	1
1	1	1	1	0	1	1	1	0	0	0	83	6	1089	330	0	1	0	1	1	0	1	0	0	1	1	0	0	1	1	0	1	0	0	1	0	0	0	0	0	1	0	0	0	0	0	0	0	0	1
1	1	0	1	0	0	1	1	0	1	0	67	4	2286	420	1	1	1	0	1	0	1	0	0	0	1	0	0	1	0	0	1	0	0	1	1	1	0	0	0	1	0	0	0	0	0	0	0	0	1
1	1	0	1	0	0	0	0	0	1	0	66	5	411	70	0	0	0	1	1	0	1	0	0	0	0	0	0	0	0	0	0	0	0	1	0	0	0	0	0	1	0	0	0	0	0	0	0	0	1
0	0	0	1	0	1	1	1	0	1	0	79	6	1533	210	NA	NA	NA	NA	NA	NA	NA	NA	NA	NA	NA	NA	NA	NA	NA	NA	NA	NA	NA	NA	NA	NA	NA	NA	0	1	0	0	0	0	0	0	0	0	1
0	1	0	0	0	0	1	1	1	1	0	68	5	5025	1050	NA	NA	NA	NA	NA	NA	NA	NA	NA	NA	NA	NA	NA	NA	NA	NA	NA	NA	NA	NA	NA	NA	NA	NA	0	1	0	0	0	0	0	0	0	0	1
1	1	1	0	0	1	1	1	0	1	0	67	7	1449	330	0	1	0	1	1	0	1	0	0	1	1	0	0	1	1	1	1	0	0	1	1	1	0	0	0	0	0	0	0	0	0	0	0	1	1
1	1	0	1	0	1	1	1	0	0	1	76	7	1089	330	0	1	0	1	1	0	1	0	1	0	1	0	1	0	0	0	0	0	0	1	1	1	0	0	1	NA	NA	NA	NA	NA	NA	NA	NA	NA	1
0	0	0	1	0	1	0	0	0	0	1	69	9	346.5	105	NA	NA	NA	NA	NA	NA	NA	NA	NA	NA	NA	NA	NA	NA	NA	NA	NA	NA	NA	NA	NA	NA	NA	NA	1	NA	NA	NA	NA	NA	NA	NA	NA	NA	1
1	1	0	1	0	1	1	1	0	1	0	72	4	3082.5	825	0	0	0	0	1	0	0	0	0	0	1	0	0	1	0	0	1	0	0	1	0	1	0	0	0	1	0	0	0	0	0	0	0	0	1
0	1	0	1	0	1	1	1	0	0	0	81	7	1089	330	NA	NA	NA	NA	NA	NA	NA	NA	NA	NA	NA	NA	NA	NA	NA	NA	NA	NA	NA	NA	NA	NA	NA	NA	0	1	0	0	0	0	0	0	0	0	1
0	1	0	1	0	1	1	1	0	1	0	69	4	1449	330	NA	NA	NA	NA	NA	NA	NA	NA	NA	NA	NA	NA	NA	NA	NA	NA	NA	NA	NA	NA	NA	NA	NA	NA	0	1	0	0	0	0	0	0	0	0	1
1	1	0	1	0	0	1	1	0	0	0	75	6	1089	330	0	1	0	1	1	0	1	0	0	0	1	0	1	0	0	0	0	0	0	1	0	1	0	0	1	NA	NA	NA	NA	NA	NA	NA	NA	NA	1
0	1	0	1	0	0	1	1	0	1	0	68	6	1746	420	NA	NA	NA	NA	NA	NA	NA	NA	NA	NA	NA	NA	NA	NA	NA	NA	NA	NA	NA	NA	NA	NA	NA	NA	1	NA	NA	NA	NA	NA	NA	NA	NA	NA	1
1	0	1	1	0	0	1	1	0	1	0	66	3	1782	140	0	0	1	0	1	0	0	0	0	0	1	0	0	0	0	0	1	0	0	1	0	0	0	0	0	1	0	0	0	0	0	0	0	0	1
1	1	1	1	0	0	1	1	0	1	0	66	3	955.5	35	0	1	0	1	1	0	0	0	0	0	0	0	0	0	0	0	1	0	1	1	1	0	0	1	1	NA	NA	NA	NA	NA	NA	NA	NA	NA	1
1	1	0	1	0	1	1	1	0	1	1	72	4	904.5	165	0	1	0	1	1	0	0	0	0	1	1	0	1	1	0	0	1	0	0	1	0	0	0	1	1	NA	NA	NA	NA	NA	NA	NA	NA	NA	1
1	1	0	1	0	1	0	0	0	0	1	90	6	346.5	105	0	1	0	1	1	0	1	0	0	1	1	0	1	1	1	0	1	0	0	1	0	1	0	1	0	0	0	0	0	0	0	0	0	1	0
1	0	0	1	0	0	1	1	0	1	0	71	7	1053	210	0	0	1	1	1	0	1	0	0	0	1	0	0	0	0	0	1	0	0	1	0	0	1	0	0	1	0	0	0	0	0	0	0	0	1
0	1	0	1	0	1	0	0	0	0	1	83	6	346.5	105	NA	NA	NA	NA	NA	NA	NA	NA	NA	NA	NA	NA	NA	NA	NA	NA	NA	NA	NA	NA	NA	NA	NA	NA	1	NA	NA	NA	NA	NA	NA	NA	NA	NA	0
0	1	0	1	0	1	1	1	0	0	0	73	5	1386	420	NA	NA	NA	NA	NA	NA	NA	NA	NA	NA	NA	NA	NA	NA	NA	NA	NA	NA	NA	NA	NA	NA	NA	NA	0	1	0	0	0	0	0	0	0	0	1
1	1	0	1	0	1	1	1	0	0	0	69	6	1089	330	0	1	0	1	1	0	1	0	0	1	1	0	0	1	0	1	1	0	0	1	0	0	0	1	1	NA	NA	NA	NA	NA	NA	NA	NA	NA	1
1	1	0	1	0	0	1	1	0	1	0	72	6	1269	330	0	1	0	1	1	0	1	0	0	1	1	0	0	0	0	0	1	0	0	1	0	0	1	0	0	1	0	0	0	0	0	0	0	0	1
0	0	0	1	0	0	1	1	0	0	0	82	7	1089	330	NA	NA	NA	NA	NA	NA	NA	NA	NA	NA	NA	NA	NA	NA	NA	NA	NA	NA	NA	NA	NA	NA	NA	NA	0	1	0	0	0	0	0	0	0	0	1
1	1	0	1	0	1	1	0	0	0	1	83	6	544.5	165	1	1	0	1	0	0	1	0	0	1	1	0	1	1	1	0	1	0	0	1	0	1	0	1	1	NA	NA	NA	NA	NA	NA	NA	NA	NA	1
1	0	0	1	0	1	1	1	0	1	0	76	8	1929	330	0	0	1	1	1	0	1	0	1	0	1	0	0	1	0	0	1	0	0	1	0	0	1	0	0	1	0	0	0	0	0	0	0	0	1
0	1	0	1	0	0	1	1	0	1	0	72	6	3082.5	825	NA	NA	NA	NA	NA	NA	NA	NA	NA	NA	NA	NA	NA	NA	NA	NA	NA	NA	NA	NA	NA	NA	NA	NA	0	1	0	0	0	0	0	0	0	0	1
1	1	0	1	0	1	1	1	0	0	1	77	6	1089	330	0	1	0	1	1	0	1	0	0	1	1	0	1	1	1	0	1	0	0	1	0	1	0	1	0	0	0	0	0	0	0	1	0	0	1
0	1	0	1	0	1	1	1	0	0	1	75	7	1089	330	NA	NA	NA	NA	NA	NA	NA	NA	NA	NA	NA	NA	NA	NA	NA	NA	NA	NA	NA	NA	NA	NA	NA	NA	1	NA	NA	NA	NA	NA	NA	NA	NA	NA	1
1	0	0	1	0	0	1	1	0	1	1	68	4	904.5	165	0	0	1	1	1	0	0	0	0	0	1	0	0	0	0	0	0	0	1	1	0	0	0	0	1	NA	NA	NA	NA	NA	NA	NA	NA	NA	1
1	1	0	1	0	1	1	1	0	0	1	77	8	1089	330	0	1	0	1	1	1	1	0	1	0	1	0	1	1	1	1	1	0	1	1	1	1	0	1	0	0	0	0	0	0	0	1	0	0	1
1	1	0	1	0	1	1	1	0	1	1	71	4	1269	330	0	1	0	0	1	0	0	0	0	0	0	0	1	1	0	1	1	0	0	0	1	1	0	0	1	NA	NA	NA	NA	NA	NA	NA	NA	NA	1
0	1	0	1	0	1	1	1	0	0	1	79	6	1386	420	NA	NA	NA	NA	NA	NA	NA	NA	NA	NA	NA	NA	NA	NA	NA	NA	NA	NA	NA	NA	NA	NA	NA	NA	1	NA	NA	NA	NA	NA	NA	NA	NA	NA	1
0	1	1	1	0	1	1	0	0	0	1	70	8	544.5	165	NA	NA	NA	NA	NA	NA	NA	NA	NA	NA	NA	NA	NA	NA	NA	NA	NA	NA	NA	NA	NA	NA	NA	NA	1	NA	NA	NA	NA	NA	NA	NA	NA	NA	1
1	1	0	1	0	0	1	1	0	1	0	70	4	1449	330	0	1	1	1	1	0	0	0	0	0	1	0	0	0	0	0	1	0	1	1	1	0	0	0	0	0	0	0	0	0	0	0	0	1	1
1	1	0	1	0	1	1	1	0	0	1	80	6	1089	330	0	1	0	1	1	0	1	0	0	1	1	0	1	1	0	0	0	0	0	1	0	1	0	1	1	NA	NA	NA	NA	NA	NA	NA	NA	NA	1
1	1	0	1	0	1	1	1	0	1	0	72	7	1269	330	1	1	0	1	1	1	1	0	1	1	1	0	0	1	0	0	1	0	0	1	0	0	0	1	1	NA	NA	NA	NA	NA	NA	NA	NA	NA	1
1	1	1	1	0	0	1	1	0	0	1	76	6	1386	420	0	1	0	1	1	0	1	0	1	0	0	0	0	0	0	0	1	0	1	1	0	0	0	0	1	NA	NA	NA	NA	NA	NA	NA	NA	NA	1
1	1	1	1	0	1	0	0	0	0	1	73	8	346.5	105	1	1	0	1	1	0	1	1	0	0	1	0	1	1	1	1	1	0	1	1	1	1	1	1	0	0	0	0	0	0	0	1	0	0	1
1	0	0	1	0	1	1	0	0	0	1	70	3	544.5	165	1	1	0	0	0	0	0	0	0	0	1	0	0	0	0	1	1	0	1	1	0	0	1	0	1	NA	NA	NA	NA	NA	NA	NA	NA	NA	1
1	1	1	1	0	1	1	1	0	0	0	73	6	3465	1050	0	1	0	1	1	0	1	0	0	1	1	0	0	1	1	1	1	0	1	1	0	1	0	0	0	1	0	0	0	0	0	0	0	0	1
1	1	0	1	0	0	1	0	0	0	1	83	5	544.5	165	1	1	0	0	1	0	0	0	0	1	1	0	0	0	0	0	1	0	1	1	0	0	1	0	1	NA	NA	NA	NA	NA	NA	NA	NA	NA	1
0	0	0	1	0	1	0	0	0	0	1	78	7	346.5	105	NA	NA	NA	NA	NA	NA	NA	NA	NA	NA	NA	NA	NA	NA	NA	NA	NA	NA	NA	NA	NA	NA	NA	NA	1	NA	NA	NA	NA	NA	NA	NA	NA	NA	1
0	1	0	1	0	0	1	1	0	1	0	77	3	1746	420	NA	NA	NA	NA	NA	NA	NA	NA	NA	NA	NA	NA	NA	NA	NA	NA	NA	NA	NA	NA	NA	NA	NA	NA	0	1	0	0	0	0	0	0	0	0	1
1	0	0	1	0	1	1	1	0	0	1	70	6	1089	330	1	1	0	1	1	1	0	0	0	0	1	0	0	1	0	1	1	0	1	1	1	1	1	0	1	NA	NA	NA	NA	NA	NA	NA	NA	NA	1
0	1	0	1	0	1	1	0	0	0	1	84	9	544.5	165	NA	NA	NA	NA	NA	NA	NA	NA	NA	NA	NA	NA	NA	NA	NA	NA	NA	NA	NA	NA	NA	NA	NA	NA	0	0	1	0	0	0	0	0	0	0	0
1	1	1	1	0	1	1	0	0	0	1	85	6	693	210	1	1	0	1	1	0	0	0	0	1	1	1	1	1	0	1	1	0	0	1	0	1	0	1	1	NA	NA	NA	NA	NA	NA	NA	NA	NA	1
1	1	0	1	0	1	1	1	0	0	1	82	5	1089	330	0	1	0	1	0	0	1	0	0	1	1	0	1	1	0	0	1	0	0	1	1	1	0	1	0	0	0	0	0	0	0	0	0	1	1
0	1	0	1	1	1	0	0	0	0	1	83	6	346.5	105	NA	NA	NA	NA	NA	NA	NA	NA	NA	NA	NA	NA	NA	NA	NA	NA	NA	NA	NA	NA	NA	NA	NA	NA	0	0	0	0	0	0	0	0	0	1	0
1	1	1	1	0	1	1	1	0	0	1	81	8	1089	330	0	1	0	1	1	1	1	0	0	0	1	0	0	1	1	1	1	0	1	1	1	0	0	0	1	NA	NA	NA	NA	NA	NA	NA	NA	NA	1
0	0	0	1	0	0	1	1	0	1	1	67	4	1053	210	NA	NA	NA	NA	NA	NA	NA	NA	NA	NA	NA	NA	NA	NA	NA	NA	NA	NA	NA	NA	NA	NA	NA	NA	0	1	0	0	0	0	0	0	0	0	1
1	1	0	1	0	0	1	1	0	0	0	72	5	3465	1050	0	1	0	1	1	0	0	0	0	0	1	0	0	0	0	0	1	0	0	1	0	1	0	1	0	1	0	0	0	0	0	0	0	0	1
1	0	0	1	0	0	1	1	0	0	0	75	5	2722.5	825	0	1	0	1	1	0	1	0	0	0	1	0	0	0	0	0	0	0	1	1	0	0	0	0	0	1	0	0	0	0	0	0	0	0	0
0	0	0	1	0	1	1	0	0	0	1	81	7	544.5	165	NA	NA	NA	NA	NA	NA	NA	NA	NA	NA	NA	NA	NA	NA	NA	NA	NA	NA	NA	NA	NA	NA	NA	NA	0	0	0	0	0	0	0	1	0	0	0
1	0	0	1	0	1	0	0	0	0	1	83	5	231	70	0	1	0	1	1	0	0	0	0	0	1	0	0	1	0	0	1	0	0	1	1	1	1	0	1	NA	NA	NA	NA	NA	NA	NA	NA	NA	1
0	0	1	1	0	1	1	1	0	0	1	80	5	1089	330	NA	NA	NA	NA	NA	NA	NA	NA	NA	NA	NA	NA	NA	NA	NA	NA	NA	NA	NA	NA	NA	NA	NA	NA	1	NA	NA	NA	NA	NA	NA	NA	NA	NA	1
0	1	0	1	1	0	1	1	0	0	1	77	4	1089	330	NA	NA	NA	NA	NA	NA	NA	NA	NA	NA	NA	NA	NA	NA	NA	NA	NA	NA	NA	NA	NA	NA	NA	NA	1	NA	NA	NA	NA	NA	NA	NA	NA	NA	1
1	1	0	1	1	1	1	0	0	0	1	70	6	693	210	0	1	0	0	1	1	0	0	0	1	1	0	0	1	1	1	1	0	0	1	1	1	0	0	1	NA	NA	NA	NA	NA	NA	NA	NA	NA	1
0	0	0	1	0	0	1	1	0	0	1	75	4	1089	330	NA	NA	NA	NA	NA	NA	NA	NA	NA	NA	NA	NA	NA	NA	NA	NA	NA	NA	NA	NA	NA	NA	NA	NA	1	NA	NA	NA	NA	NA	NA	NA	NA	NA	1
1	0	0	1	0	1	1	1	0	0	1	84	7	1089	330	0	1	0	1	1	1	1	0	1	0	1	0	0	0	0	0	0	0	1	1	0	0	0	0	1	NA	NA	NA	NA	NA	NA	NA	NA	NA	1
0	1	0	1	0	0	1	1	0	1	0	74	5	1746	420	NA	NA	NA	NA	NA	NA	NA	NA	NA	NA	NA	NA	NA	NA	NA	NA	NA	NA	NA	NA	NA	NA	NA	NA	1	NA	NA	NA	NA	NA	NA	NA	NA	NA	1
[truncated: 7 more columns]
